# Supplementary material for: Comparison of sequencing data processing pipelines and application to underrepresented African human populations
Source: BMC Bioinformatics. 2021 Oct 9;22:488. doi: 10.1186/s12859-021-04407-x (PMC8502359; doi:10.1186/s12859-021-04407-x)
Supplement: Supplementary file 2 — Additional file 2. Information about the individuals included in the processing pipelines comparison. Individuals IDs in this and original studies [file 12859_2021_4407_MOESM2_ESM.xlsx]

## Sheet: Sheet1
Population	ID (this study)	ID (original study)	ID (alternative)	ID (Illumina)	Sex	Coverage (this study)	Original Study
Biaka	SGDPBIA1	S_Biaka-1	HGDP00457	SGDP_LP6005441-DNA_G02	male	39.3411	Mallick et al Nature 2016
Biaka	SGDPBIA2	S_Biaka-2	HGDP00461	SGDP_LP6005441-DNA_H02	male	38.9509	Mallick et al Nature 2016
Dinka	SGDPDIN1	S_Dinka-1	DNK05	SGDP_LP6005443-DNA_H08	male	35.794	Mallick et al Nature 2016
Dinka	SGDPDIN2	S_Dinka-2	DNK11	SGDP_LP6005443-DNA_B09	male	32.681	Mallick et al Nature 2017
Dinka	SGDPDIN3	B_Dinka-3	DNK07	SGDP_SS6004480	male	33.8654	Mallick et al Nature 2018
Dinka	HGDPDIN4	DNK02			male	22.7568	Meyer et al Science 2012
Ju/'hoansi	SGDPJUH1	S_Ju_hoan_North-1	HGDP00991	SGDP_LP6005443-DNA_G08	male	41.3537	Mallick et al Nature 2016
Ju/'hoansi	SGDPJUH2	S_Ju_hoan_North-2	HGDP00987	SGDP_LP6005441-DNA_B11	male	30.5167	Mallick et al Nature 2016
Ju/'hoansi	SGDPJUH3	S_Ju_hoan_North-3	HGDP01032	SGDP_LP6005441-DNA_A11	male	33.2043	Mallick et al Nature 2016
Ju/'hoansi	SGDPJUH4	B_Ju_hoan_North-4	HGDP01036	SGDP_SS6004473	male	36.1855	Mallick et al Nature 2016
Ju/'hoansi	HGDPJUH5	HGDP01029			male	24.7435	Meyer et al Science 2012
Khomani	SGDPKHO1	S_Khomani_San-1	SA0342	SGDP_LP6005677-DNA_D03	female	42.6871	Mallick et al Nature 2016
Khomani	SGDPKHO2	S_Khomani_San-2	SA0722	SGDP_LP6005592-DNA_C05	female	46.6129	Mallick et al Nature 2016
Mbuti	SGDPMBU1	S_Mbuti-1	HGDP00474	SGDP_LP6005592-DNA_C03	male	37.2515	Mallick et al Nature 2016
Mbuti	SGDPMBU2	S_Mbuti-2	HGDP00476	SGDP_LP6005441-DNA_B08	female	34.3699	Mallick et al Nature 2016
Mbuti	SGDPMBU3	S_Mbuti-3	HGDP00449	SGDP_LP6005441-DNA_A08	male	34.6224	Mallick et al Nature 2016
Mbuti	SGDPMBU4	B_Mbuti-4	HGDP00982	SGDP_SS6004471	female	35.2253	Mallick et al Nature 2016
Mbuti	HGDPMBU5	HGDP00456			male	18.9419	Meyer et al Science 2012
Yoruba	SGDPYOR1	S_Yoruba-1	HGDP00928	SGDP_LP6005442-DNA_B02	female	32.2662	Mallick et al Nature 2016
Yoruba	SGDPYOR2	S_Yoruba-2	HGDP00932	SGDP_LP6005442-DNA_A02	male	30.5501	Mallick et al Nature 2016
Yoruba	SGDPYOR3	B_Yoruba-3	HGDP00936	SGDP_SS6004475	male	36.8304	Mallick et al Nature 2016
Yoruba	HGDPYOR4	HGDP00927			male	24.7957	Meyer et al Science 2012
French	SGDPFRE1	S_French-1	HGDP00530	SGDP_LP6005441-DNA_A05	male	39.4424	Mallick et al Nature 2016
French	SGDPFRE2	S_French-2	HGDP00526	SGDP_LP6005441-DNA_B05	female	36.049	Mallick et al Nature 2016
French	SGDPFRE3	B_French-3	HGDP00533	SGDP_SS6004468	male	38.868	Mallick et al Nature 2016
French	HGDPFRE4	HGDP00521		HGDP_HGDP00521	male	20.9521	Meyer et al Science 2012
CEU	1000GCEU1	NA12891		NA12891	male	67.1685	1000G Consortium Nature 2015
CEU	1000GCEU2	NA12892		NA12892	female	67.4646	1000G Consortium Nature 2015
