# Supplementary material for: Comparison of sequencing data processing pipelines and application to underrepresented African human populations
Source: BMC Bioinformatics. 2021 Oct 9;22:488. doi: 10.1186/s12859-021-04407-x (PMC8502359; doi:10.1186/s12859-021-04407-x)
Supplement: Supplementary file 3 — Additional file 3. Quality control and variant counts (pipeline “BP2019”) by individuals and averaged by dataset or ancestry. Various quality control metrics relative to mapping, as well as variant counts—including percentage of variants in dbSNP v.151 [file 12859_2021_4407_MOESM3_ESM.xlsx]

## Sheet: Sheet1
Ancestry	Population	ID (this study)	Original study	Coverage (directly after mapping)	Coverage stdev	Average mapping quality	Total number of reads	Proportion mapped reads	Estimated duplication rate	% reference genome covered at 20X	% reference genome covered at 40X	Biallelic SNPs before VQSR “BP2019”	% of biallelic SNPs in dbSNP v.151 before VQSR “BP2019”	Multiallelic SNPs before VQSR “BP2019”	Simple indels before VQSR “BP2019”	% of simple indels in dbSNP v.151 before VQSR “BP2019”	Complex indels before VQSR “BP2019”	Singletons before VQSR “BP2019”
RHG	Biaka	SGDPBIA1	SGDP (Mallick et al Nature 2016)	42.4975	384.968	37.7682	1387406484	0.995399	22.21	91.36	62.49	4823773	0.995362	36077	553883	0.990364	365531	420624
RHG	Biaka	SGDPBIA2	SGDP (Mallick et al Nature 2016)	41.8016	313.963	38.174	1365415325	0.995486	21.87	91.18	60.95	4812548	0.99507	35890	553671	0.99016	365233	431211
Dinka	Dinka	SGDPDIN1	SGDP (Mallick et al Nature 2016)	38.447	351.81	37.4395	1452815493	0.862058	20.61	90.33	46.42	4461754	0.992991	33244	506346	0.986659	326517	276515
Dinka	Dinka	SGDPDIN2	SGDP (Mallick et al Nature 2016)	35.2199	516.213	37.9101	1438056872	0.79899	18.97	89.15	28.83	4465611	0.993397	33426	505607	0.984338	320373	270802
Dinka	Dinka	SGDPDIN3	SGDP (Mallick et al Nature 2016)	39.1708	450.724	37.1685	1514702509	0.849461	25.78	89.43	46.27	4432594	0.99313	32837	501801	0.988115	332348	267359
Dinka	Dinka	HGDPDIN4	HGDP (Meyer et al Science 2012)	23.5253	14.0256	27.4702	782675031	0.999986	14.1	71.87	3.88	4113315	0.994045	25597	475526	0.993628	351366	239937
Khoe-San	Ju|’hoansi	SGDPJUH1	SGDP (Mallick et al Nature 2016)	44.7435	396.858	38.2374	1479648066	0.984004	22.97	91.79	69.88	4916206	0.989639	36485	564556	0.971535	370748	331242
Khoe-San	Ju|’hoansi	SGDPJUH2	SGDP (Mallick et al Nature 2016)	33.0119	333.333	38.1798	1090525537	0.98738	18.41	87.74	19.83	4839017	0.991415	35354	537373	0.972293	312250	305589
Khoe-San	Ju|’hoansi	SGDPJUH3	SGDP (Mallick et al Nature 2016)	36.1681	437.412	38.0295	1212703734	0.974084	20.05	89.39	32.99	4854728	0.99374	35528	540588	0.972075	315571	320990
Khoe-San	Ju|’hoansi	SGDPJUH4	SGDP (Mallick et al Nature 2016)	40.8267	496.842	38.5448	1350483110	0.986892	22.7	89.28	47.56	4882539	0.99236	35763	553569	0.972003	358455	354738
Khoe-San	Ju|’hoansi	HGDPJUH5	HGDP (Meyer et al Science 2012)	25.7153	64.4872	27.9598	857184739	0.999977	15.31	76.03	8.22	4528141	0.99465	27962	531446	0.98054	381696	303819
Khoe-San	Khomani	SGDPKHO1	SGDP (Mallick et al Nature 2016)	45.4847	393.36	37.5992	1521180797	0.974134	23.77	92.31	73.01	4799024	0.981454	35471	546430	0.972551	367060	353534
Khoe-San	Khomani	SGDPKHO2	SGDP (Mallick et al Nature 2016)	49.9785	582.691	37.7139	1685874172	0.963654	25.2	92.6	82.56	4913260	0.98227	36319	564784	0.973455	377292	368228
RHG	Mbuti	SGDPMBU1	SGDP (Mallick et al Nature 2016)	40.3035	447.456	37.9756	1335988034	0.981786	21.43	90.74	52.16	4796663	0.993913	35921	546435	0.982677	349460	292464
RHG	Mbuti	SGDPMBU2	SGDP (Mallick et al Nature 2016)	36.9778	492.801	36.7536	1217988294	0.989488	20.21	91.74	35.92	4736726	0.994316	35249	539277	0.983352	357933	279428
RHG	Mbuti	SGDPMBU3	SGDP (Mallick et al Nature 2016)	37.5282	427.507	37.7615	1234145372	0.990585	20.58	89.85	40.29	4747332	0.994311	34943	543383	0.983108	363144	280001
RHG	Mbuti	SGDPMBU4	SGDP (Mallick et al Nature 2016)	39.5744	430.372	38.0725	1311364122	0.986011	22.4	88.44	42.75	4748682	0.990239	34707	539634	0.982946	350856	289672
RHG	Mbuti	HGDPMBU5	HGDP (Meyer et al Science 2012)	19.6207	22.5805	26.8879	652653158	0.999983	12.08	57.04	0.81	4350484	0.995656	26874	468799	0.988453	308182	247628
Yoruba	Yoruba	SGDPYOR1	SGDP (Mallick et al Nature 2016)	34.4549	403.498	37.2627	1131688381	0.990647	18.67	91.39	24.41	4558716	0.997417	33875	518115	0.992644	342919	319497
Yoruba	Yoruba	SGDPYOR2	SGDP (Mallick et al Nature 2016)	32.7222	326.412	37.6655	1076821364	0.988902	17.92	87.83	18.57	4562533	0.996923	34023	516410	0.992614	336165	315131
Yoruba	Yoruba	SGDPYOR3	SGDP (Mallick et al Nature 2016)	42.2344	565.64	37.8359	1397849805	0.986894	24.98	89.85	53.47	4550877	0.996771	34153	521420	0.990815	354622	321612
Yoruba	Yoruba	HGDPYOR4	HGDP (Meyer et al Science 2012)	25.6972	30.5287	27.8748	855306404	0.999983	15.34	76.11	8.5	4181205	0.9977	26319	496969	0.996529	372597	284283
Non African	French	SGDPFRE1	SGDP (Mallick et al Nature 2016)	42.6088	342.389	37.1006	1401479532	0.992669	22.02	91.57	63.51	3730769	0.996874	29414	424819	0.993538	311173	173180
Non African	French	SGDPFRE2	SGDP (Mallick et al Nature 2016)	38.3758	291.143	36.7303	1265646390	0.99197	20.45	92.12	45.09	3750010	0.997	29288	423856	0.993951	304400	175293
Non African	French	SGDPFRE3	SGDP (Mallick et al Nature 2016)	43.5876	334.567	36.6219	1439372098	0.984333	25.09	90.24	60.71	3750077	0.996785	29283	422515	0.992526	308170	175849
Non African	French	HGDPFRE4	HGDP (Meyer et al Science 2012)	21.7307	34.4529	27.209	722937560	0.999984	13.06	67.08	1.55	3442414	0.997589	22038	426398	0.997212	340285	160585
Non African	CEU	1000GCEU1	KGP (1000G Consortium Nature 2015)	74.5921	528.65	36.8917	2519779708	0.968341	36.04	93.44	89	3838449	0.995629	30083	451732	0.992872	382590	210304
Non African	CEU	1000GCEU2	KGP (1000G Consortium Nature 2015)	74.3466	598.371	36.6909	2537931030	0.95943	36.32	92.89	90.88	3840582	0.9958	29896	452351	0.993215	383961	205529
Average and standard deviation by ancestry
Average Dinka	Dinka	-	-	34.0907	-	34.9971	1.29706e+09	0.877623	19.865	85.195	31.35	4.36832e+06	0.993391	31276	497320	0.988185	332651	263653
Stdev Dinka	Dinka	-	-	7.25	-	5.02726	3.44529e+08	0.0860064	4.81589	8.89759	20.0887	170640	0.000467851	3794	14665.2	0.00394809	13400.5	16255.5
Average RHG	Biaka/Mbuti	-	-	36.9005	-	36.199	1.21499e+09	0.991248	20.1114	85.7643	42.1957	4.7166e+06	0.994124	34237.3	535012	0.985866	351477	320147
Stdev RHG	Biaka/Mbuti	-	-	7.88531	-	4.13269	2.55891e+08	0.00621816	3.63332	12.7151	20.8925	165087	0.00182512	3289.15	29800.9	0.00360552	20180.2	73772.9
Average Khoe-San	Ju|’hoansi/Khomani	-	-	39.4184	-	36.6092	1.31394e+09	0.981446	21.2014	88.4486	47.7214	4.81899e+06	0.989361	34697.4	548392	0.973493	354725	334020
Stdev Khoe-San	Ju|’hoansi/Khomani	-	-	8.34704	-	3.82741	2.82509e+08	0.0118254	3.45896	5.76788	28.5761	134812	0.00537329	3001.27	13102.9	0.00316361	28857.9	25423.5
Average Yoruba	Yoruba	-	-	33.7772	-	35.1597	1.11542e+09	0.991607	19.2275	86.295	26.2375	4.46333e+06	0.997203	32092.5	513228	0.993151	351576	310131
Stdev Yoruba	Yoruba	-	-	6.79173	-	4.86256	2.22995e+08	0.00579096	4.09163	6.94472	19.3077	188148	0.000431298	3850.68	11037.4	0.002409	15954.1	17441.9
Average Non African	French/CEU	-	-	49.2069	-	35.2074	1.64786e+09	0.982788	25.4967	87.89	58.4567	3.72538e+06	0.996613	28333.7	433612	0.993886	338430	183457
Stdev Non African	French/CEU	-	-	21.0892	-	3.92215	7.29138e+08	0.0157118	9.17277	10.2549	32.96	146541	0.000752315	3102.11	14332.9	0.00170368	36995.3	19805.1
Average and standard deviation by original study / dataset						4.26073	8.03954e+08	0.0167118	10.0771	11.2868	36.7463	163811	0.000828868	3417.42	15283.9	0.00189525	38573.8	21415.4
Average SGDP	all except CEU	-	-	39.7961	-	37.645	1.34815e+09	0.964515	21.7281	90.3967	47.9843	4.57778e+06	0.993113	34154.8	520213	0.983891	342391	301093
Stdev SGDP	all except CEU	-	-	4.34425	-	0.533801	1.52805e+08	0.0549619	2.34175	1.45093	17.5807	380577	0.00435505	2267.08	44370.7	0.00832256	23433.9	69024.4
Average HGDP	all except CEU	-	-	23.2578	-	27.4803	7.74151e+08	0.999983	13.978	69.626	4.592	4.12311e+06	0.995928	25758	479828	0.991272	350825	247250
Average HGDP	all except CEU	-	-	2.62783	-	0.450054	8.7946e+07	3.1603e-06	1.42208	7.95265	3.62281	413088	0.00166966	2251.78	38578.3	0.00692075	28969.2	55081.6
Average KGP	CEU	-	-	74.4694	-	36.7913	2528855369	0.963886	36.18	93.165	89.94	3.83952e+06	0.995714	29989.5	452042	0.993044	383276	207916
Stdev KGP	CEU	-	-	0.173595	-	0.141987	1.28349e+07	0.00630116	0.19799	0.388909	1.32936	1508.26	0.000120655	132.229	437.699	0.000242938	969.443	3376.43
