# Supplementary material for: Comparison of sequencing data processing pipelines and application to underrepresented African human populations
Source: BMC Bioinformatics. 2021 Oct 9;22:488. doi: 10.1186/s12859-021-04407-x (PMC8502359; doi:10.1186/s12859-021-04407-x)
Supplement: Supplementary file 10 — Additional file 10. Commands used for the processing of BAM files. Commands used for the processing of the pipelines described in this study (see Fig. 1 for a graphical overview) [file 12859_2021_4407_MOESM10_ESM.sh]

### Comparison of sequencing data processing pipelines and application to underrepresented human populations: Additional File 3.

### Gwenna Breton
### Scripts by pipeline

###
### Steps common to all pipelines
###
## Step 0.A: Mapping

# Step 0.A.1: Mapping: Auton et al 2015 and Mallick et al 2016 samples
#Program version: picard/1.126, bwakit/0.7.12
/sw/apps/bioinfo/bwakit/0.7.12/bwa.kit/seqtk mergepe input_1.fastq.gz input_2.fastq.gz \
	| /sw/apps/bioinfo/bwakit/0.7.12/bwa.kit/bwa mem -p -t4 -R'@RG\tID:sampleID_Llane\tSM:sampleID\tPL:ILLUMINA\tLB:lib1\tPU:Lane' ${reference_hg38} - 2> logfile \
	| /sw/apps/bioinfo/bwakit/0.7.12/bwa.kit/k8 /sw/apps/bioinfo/bwakit/0.7.12/bwa.kit/bwa-postalt.js -p sampleID_Llane.hla /proj/b2012165/nobackup/private/Seq_project_cont/reference_hg38/GRCh38_full_analysis_set_plus_decoy_hla.fa.alt \
	| java -Xmx7g -jar /pica/sw/apps/bioinfo/picard/1.126/milou/picard.jar SortSam INPUT=/dev/stdin OUTPUT=sampleID_Llane_sorted.bam SORT_ORDER=coordinate
java -Xmx7g -jar /pica/sw/apps/bioinfo/picard/1.126/milou/picard.jar BuildBamIndex INPUT=sampleID_Llane_sorted.bam

# Step 0.A.2: Meyer 2012 samples

#Revert mapped BAM to unmapped BAM
#Program version: picard/1.126
java -Xmx28g -jar /pica/sw/apps/bioinfo/picard/1.126/milou/picard.jar RevertSam VALIDATION_STRINGENCY=LENIENT I=${infolder}/${infile}.bam O=${infile}.revertsam.bam SANITIZE=true MAX_DISCARD_FRACTION=0.005 ATTRIBUTE_TO_CLEAR=BC ATTRIBUTE_TO_CLEAR=XD ATTRIBUTE_TO_CLEAR=AM ATTRIBUTE_TO_CLEAR=SM ATTRIBUTE_TO_CLEAR=H0 ATTRIBUTE_TO_CLEAR=H1 ATTRIBUTE_TO_CLEAR=H2 ATTRIBUTE_TO_CLEAR=XC SORT_ORDER=queryname RESTORE_ORIGINAL_QUALITIES=true REMOVE_DUPLICATE_INFORMATION=true REMOVE_ALIGNMENT_INFORMATION=true

#Shuffle BAM, revert to FASTQ, and map
#Program version: samtools/1.1, picard/1.126, bwakit/0.7.12
samtools bamshuf -Ou "${IN}" $SNIC_TMP/shuf.bam | \
samtools bam2fq /dev/stdin | /sw/apps/bioinfo/bwakit/0.7.12/bwa.kit/bwa mem -t4 -p -R'@RG\tID:HGDPID\tSM:HGDP_INFILE\tPL:ILLUMINA\tLB:lib1\tPU:Lane' /proj/b2012165/nobackup/private/Seq_project_cont/reference_hg38/GRCh38_full_analysis_set_plus_decoy_hla.fa - 2> HGDPid.log.bwamem \
  | /sw/apps/bioinfo/bwakit/0.7.12/bwa.kit/k8 /sw/apps/bioinfo/bwakit/0.7.12/bwa.kit/bwa-postalt.js -p HGDPID.hla /proj/b2012165/nobackup/private/Seq_project_cont/reference_hg38/GRCh38_full_analysis_set_plus_decoy_hla.fa.alt \
  | java -Xmx28g -jar /pica/sw/apps/bioinfo/picard/1.126/milou/picard.jar SortSam INPUT=/dev/stdin OUTPUT=HGDPID_sorted.bam SORT_ORDER=coordinate
java -Xmx28g -jar /pica/sw/apps/bioinfo/picard/1.126/milou/picard.jar BuildBamIndex INPUT=HGDPID_sorted.bam

## Step 0.B: Create a BAM file with mapped reads and a BAM file with unmapped reads.
#Program version: samtools/1.1, picard/1.126
samtools view -b -f 4 input_sorted.bam > output_sorted_unmapped.bam
java -Xmx7g -jar /pica/sw/apps/bioinfo/picard/1.126/milou/picard.jar BuildBamIndex INPUT=output_sorted_unmapped.bam
samtools view -b -F 4 input_sorted.bam > output_sorted_mapped.bam
java -Xmx7g -jar /pica/sw/apps/bioinfo/picard/1.126/milou/picard.jar BuildBamIndex INPUT=output_sorted_mapped.bam

## Step 0.C: Mark duplicates reads
#Program version: picard/1.126
java -Xmx7g -jar /pica/sw/apps/bioinfo/picard/1.126/milou/picard.jar MarkDuplicates \ INPUT=soutput_sorted_mapped.bam \ OUTPUT=marked_duplicates_bam/dedup_perlane/sampleID_Llane.dedup.bam \ METRICS_FILE=marked_duplicates_bam/dedup_perlane/sampleID_Llane_metrics.txt \ CREATE_INDEX=true

###
### Pipeline 1
###
## Step 1.A: Base Quality Score Recalibration (BQSR) step with recommended reference dataset
# Performed on the main chromsomal contigs (e.g. chr1), on the "random" contigs (e.g. chr1_KI270706v1_random) and on the contigs not attributed to a given chromosome (e.g. chrUn_KI270302v1). "alt" contigs are excluded. Y chromosome and mitochondrial contigs are excluded.
#Program version: GATK/3.5.0

# Step 1.A.1: recalibration table
java -Xmx28g -jar $GATK_HOME/GenomeAnalysisTK.jar -T BaseRecalibrator \
	-R ${reference_hg38} \
	-I ${input}.bam \
	-knownSites ${dbsnp144}.vcf.gz \
	-o ${output.bqsred}.table \
	-L ${interval} \
	-nct 4

# Step 1.A.2: apply the recalibration
java -Xmx28g -jar $GATK_HOME/GenomeAnalysisTK.jar -T PrintReads \
	-R ${reference_hg38} \
	-I ${input}.bam \
	-BQSR ${output.bqsred}.table \
	-o ${output.bqsred}.bam \
	-L ${interval} \
	-nct 4 \
	--disable_indel_quals

## Step 1.B: generate GVCF file for each individual (HaplotypeCaller)
# Performed on autosomes main contigs only (e.g. for chromosome 1 on contig "chr1")
# For this and following steps we had to change to GATK/3.7 because of a bug in joint genotyping all sites GVCF with GATK/3.5.
#Program version: GATK/3.7
for CHR in {1..22}; do
java -Xmx32g -jar /sw/apps/bioinfo/GATK/3.7/GenomeAnalysisTK.jar -T HaplotypeCaller \
	-nct 4 \
	-R ${reference_hg38} \
	-I ${output.bqsred}.bam \
	--genotyping_mode DISCOVERY \
	-stand_call_conf 30 \
	-ploidy 2 \
	--emitRefConfidence BP_RESOLUTION \
	--dbsnp ${dbsnp150} \
	-L chr${CHR} \
	-G Standard -G AS_Standard -G StandardHC \
	-o ${output.bqsred}_${CHR}.g.vcf.gz
done

## Step 1.C: joint genotyping of the 28 individuals (GenotypeGVCFs)
#Program version: GATK/3.7
for CHR in {1..22}; do
java -Xmx14g -jar $GATK_HOME/GenomeAnalysisTK.jar -T GenotypeGVCFs \
	-R ${reference_hg38} \
	--dbsnp ${dbsnp150} \
	-L chr${CHR} \
	-allSites \
	-V ${ind1.bqsred}_${CHR}.g.vcf.gz \
	-V ${ind2.bqsred}_${CHR}.g.vcf.gz \
	[...]
	-V ${ind28.bqsred}_${CHR}.g.vcf.gz \
	-G Standard -G AS_Standard \
	-o 28ind.HCBPresolution.GenotypeGVCFsallsites.${CHR}.vcf.gz
done

## Step 1.D: Callset refinment with Variant Quality Score Recalibration (VQSR) of SNP. We used the recommended tranche threshold for human data.
# Program version: GATK/3.7
# Step 1.D.1: Variant Recalibrator
hapmap=/hg38bundle/hapmap_3.3.hg38.vcf.gz
omni=/hg38bundle/1000G_omni2.5.hg38.vcf.gz
tusenG=/hg38bundle/1000G_phase1.snps.high_confidence.hg38.vcf.gz
inroot=28ind.HCBPresolution.GenotypeGVCFsallsites

java -Xmx24g -jar $GATK_HOME/GenomeAnalysisTK.jar \
	-T VariantRecalibrator \
	-R $ref \
	-input ${inroot}.1.vcf.gz \
	-input ${inroot}.2.vcf.gz \
	[...]
	-input ${inroot}.22.vcf.gz \
	-resource:hapmap,known=false,training=true,truth=true,prior=15.0 ${hapmap} \
	-resource:omni,known=false,training=true,truth=true,prior=12.0 ${omni} \
	-resource:1000G,known=false,training=true,truth=false,prior=10.0 ${tusenG} \
	-resource:dbsnp,known=true,training=false,truth=false,prior=2.0 ${dbsnp151} \
	-an DP \
	-an QD \
	-an FS \
	-an SOR \
	-an MQRankSum \
	-an ReadPosRankSum \
	-an MQ \
	-mode SNP \
	-tranche 100.0 -tranche 99.95 -tranche 99.94 -tranche 99.93 -tranche 99.92 -tranche 99.91 -tranche 99.9 -tranche 99.0 -tranche 95.0 -tranche 90.0 \
	-recalFile ${out}.recal \
	-tranchesFile ${out}.tranches \
	-nt 4

# Step 1.D.2: Apply recalibration
for CHR in {1..22}; do
java -Xmx18g -jar $GATK_HOME/GenomeAnalysisTK.jar \
	-T ApplyRecalibration \
	-R ${reference_hg38} \
	-input $inroot.${CHR}.vcf.gz \
	-mode SNP \
	--ts_filter_level 99.9 \
	-recalFile ${out}.recal \
	-tranchesFile ${out}.recal \
	-o ${inroot.vqsredSNP99.9}.${CHR}.vcf.gz \
	-nt 3 \
	-L chr${CHR}
done

###
### Pipeline 2
###
## Step 2.A: Realignment around indels
# Performed on the main chromsomal contigs (e.g. chr1), on the "random" contigs (e.g. chr1_KI270706v1_random) and on the contigs not attributed to a given chromosome (e.g. chrUn_KI270302v1). "alt" contigs are excluded.
#Program version: GATK/3.5.0

# Step 2.A.1: identify regions which need to be realigned
java -Xmx7g -jar $GATK_HOME/GenomeAnalysisTK.jar -T RealignerTargetCreator \
	-R ${reference_hg38} \
	-I ${input}.bam \
	-o ${input}_realignment_targets.list \
	-L ${interval}

# Step 2.A.2: realign
java -Xmx7g -jar $GATK_HOME/GenomeAnalysisTK.jar -T IndelRealigner \
	-R ${reference_hg38} \
	-I ${input}.bam \
	-targetIntervals ${input}_realignment_targets.list \
	-o ${output.realigned}.bam \
	-L ${interval}

## Step 2.B: same as Step 1.A but with input ${output.realigned}.bam (output of Step 2.A) and output ${output.realigned.bqsred}.bam

## Step 2.C (generating GVCFs): same as Step 1.B but with input ${output.realigned.bqsred}.bam

## Step 2.D (joint genotyping): same as Step 1.C

## Step 2.F (callset refinement): same as Step 1.D

###
### Pipeline 3
###
## Step 3.A: same as Step 2.A (Realignment around indels)

## Step 3.B: Variant calling on the output of Step 3.A
# Performed on the main chromosomal contigs (e.g. chr1), on the "random" contigs (e.g. chr1_KI270706v1_random) and on the contigs not attributed to a given chromosome (e.g. chrUn_KI270302v1). "alt" contigs are excluded. The autosomes, chromosome X, chromosome Y and the mitochondria are called separately. The ploidy parameter is set to 2 for the autosomes and 1 for the mitochondria. It is not set for the sex chromosomes. Command for the autosomes:
# Program version: GATK/3.5, vcftools/0.1.13, tabix/0.2.6
java -Xmx35g -jar $GATK_HOME/GenomeAnalysisTK.jar -T HaplotypeCaller \
-nct 5 \
-R ${reference_hg38} \
-I ${output.realigned}.bam \
--genotyping_mode DISCOVERY \
-stand_emit_conf 30 \
-stand_call_conf 30 \
-ploidy 2 \
-L ${interval} \
-o sampleID_directcall_rawcalls_1-22.vcf

# The resulting VCF are compressed with bgzip, the VCF for 1-22 and for chromosome X are concatenated and the resulting VCF is indexed.
bgzip sampleID_directcall_rawcalls_1-22.vcf
vcf-concat sampleID_directcall_rawcalls_1-22.vcf.gz sampleID_directcall_rawcalls_chrX.vcf.gz | bgzip > sampleID_directcall_rawcalls_1-22X.vcf.gz
tabix sampleID_directcall_rawcalls_1-22X.vcf.gz

## Step 3.C: Variant calling on the output of BQSR with dbsnp as reference dataset
# Program version: GATK/3.5, vcftools/0.1.13, tabix/0.2.6

# Step 3.C.1: same as Step 1.A but with input: ${output.realigned}.bam (output of Step 2.A) and output: ${output.realigned.bqsred}.bam

# Step 3.C.2: Variant calling: same as Step 3.B but with input: ${output.realigned.bqsred}.bam (output of Step 3.C.1) and output: sampleID_callafterBQSRdb_rawcalls_1-22X.vcf.gz

## Step 3.D: Triple mask BQSR
# Performed on the main chromsomal contigs (e.g. chr1), on the "random" contigs (e.g. chr1_KI270706v1_random) and on the contigs not attributed to a given chromosome (e.g. chrUn_KI270302v1). "alt" contigs are excluded. Y chromosome and mitochondrial contigs are excluded.
#Program version: GATK/3.5.0
# Step 3.D.1: recalibration table
java -Xmx42g -jar $GATK_HOME/GenomeAnalysisTK.jar -T BaseRecalibrator \
-nct 5 \
-R ${reference_hg38} \
-I ${output.realigned}.bam \
-L ${interval} \
-knownSites ${dbsnp144} \
-knownSites sampleID_directcall_rawcalls_1-22X.vcf.gz \
-knownSites sampleID_callafterBQSRdb_rawcalls_1-22X.vcf.gz \
-o ${output.realigned.3maskbqsred}.table

# Step 3.D.2: apply the recalibration table
java -Xmx42g -jar $GATK_HOME/GenomeAnalysisTK.jar -T PrintReads \
-nct 5 \
-R ${reference_hg38} \
-I ${output.realigned}.bam \
-L ${interval} \
-BQSR ${output.realigned.3maskbqsred}.table \
-o ${output.realigned.3maskbqsred}.bam \
--disable_indel_quals

## Step 3.E (generating GVCFs):  same as Step 1.B but with input: ${output.realigned.3maskbqsred}.bam

## Step 3.F (joint genotyping): same as Step 1.C

## Step 3.G (callset refinement): same as Step 1.D

###
### Pipeline 4
###

## Steps 4.A to 4.E identical to Steps 3.A to 3.E (except for individuals for which data is processed by lanes then by individual).

## Step 4.F: same as Step 4.F but more individuals are included.

## Step 4.G: Extract the individuals present in the Pipelines 1, 2 and 3 to enable fair comparisons.
# Program version: GATK/3.7

for CHR in {1..22}; do
java -Xmx6g -jar $GATK_HOME/GenomeAnalysisTK.jar -T SelectVariants \
--variant ${output_Step_4.F}.${CHR}.vcf.gz \
-R ${reference_hg38} \
-sn ${ind1_ID} \
-sn ${ind2_ID} \
[...]
-sn ${ind28_ID} \
-trimAlternates \
--out ${Pipeline4_subset28ind}.${CHR}.vcf.gz
done

## Step 4.H (callset refinement): same as Step 1.D
